# Supplementary material for: Incidence and clinical outcomes of diabetes mellitus in HIV-infected adults in Thailand: a retrospective cohort study
Source: BMC Public Health. 2018 Aug 30;18:1079. doi: 10.1186/s12889-018-5967-7 (PMC6117984; doi:10.1186/s12889-018-5967-7)
Supplement: Supplementary file 1 — Table S1. Sensitivity analysis for variable with missing data using multivariable competing risk regression analyses of potential risk factors for diabetes mellitus only complete cases (treating death without diabetes mellitus as a competing event). (XLSX 12 kb) [file 12889_2018_5967_MOESM1_ESM.xlsx]

## Sheet: Table S1
Table S1 Sensitivity analysis for variable with missing data using multivariable competing risk regression analyses of potential risk factors for diabetes mellitus only complete cases (treating death without diabetes mellitus as a competing event)
Variables	Category	Model 1.1			Model 1.2			Model 2.1			Model 2.2
		(baseline body mass index)			(without baseline body mass index)			(baseline triglyceride)			(without baseline triglyceride)
		n=66,545			n=133,162			n=11,763			n=187,944
		aSHR	[95%CI]	p value	aSHR	[95%CI]	p value	aSHR	[95%CI]	p value	aSHR	[95%CI]	p value
Sex
	Female	1	Reference		1	Reference		1	Reference		1	Reference
	Male	1.3	1.20-1.41	<0.001	1.09	1.04-1.15	0.001	1·23	1.00-1.50	0.045	1·13	1.08-1.18	<0.001
Age (years) at baseline
	18-34	1	Reference		1	Reference		1	Reference		1	Reference
	35–44	1.8	1.63-1.98	<0.001	1.84	1.72-1.97	<0.001	1.64	1.27-2.10	<0.001	1.84	1.74-1.94	<0.001
	45–59	2.92	2.63-3.25	<0.001	3.18	2.96-3.41	<0.001	2.72	2.08-3.56	<0.001	3.12	2.94-3.32	<0.001
	≥60	3.91	3.16-4.84	<0.001	4.49	3.92-5.14	<0.001	5.09	3.26-7.95	<0.001	4.3	3.82-4.84	<0.001
Time-updated antiretroviral treatment initiation a
	No	1	Reference		1	Reference		1	Reference		1	Reference
	Yes	1.4	1.24-1.58	<0.001	1.21	1.12-1.31	<0.001	1.82	1.32-2.51	<0.001	1.2	1.12-1.28	<0.001
Time-updated absolute CD4 (cells/mm3)
	≥200	1	Reference		1	Reference		1	Reference		1	Reference
	<200	0.91	0.84-0.99	0.02	0.88	0.83-0.93	<0.001	0.91	0.75-1.11	0.37	0.89	0.85-0.93	<0.001
Baseline body mass index (kg/m2)
	<25	1	Reference
	≥25	2.17	1.96-2.39	<0.001
Baseline triglycerides (mg/dl)
	<200							1	Reference
	≥200							1.35	1.08-1.68	0.007
Abbreviations: CI=confidence interval. n = number of patients with available data. aSHR = adjusted sub-distribution hazard ratio.
a Time-updated variables
Note: impute time-updated absolute CD4 (18.0% of values); Multivariable analysis was adjusting for previous fasting plasma glucose measurement and time-updated absolute CD4 <200 cells/mm3
